# Supplementary material for: Insights into the role of crustose coralline algae microbiomes on coral larval settlement in the Great Barrier Reef
Source: Environ Microbiome. 2026 May 9;21:63. doi: 10.1186/s40793-026-00907-6 (PMC13162459; doi:10.1186/s40793-026-00907-6)
Supplement: Supplementary file 1 — Supplementary Material 1. [file 40793_2026_907_MOESM1_ESM.xlsx]

## Sheet: A. hyacinthus
CCA Species	Sample ID	Percent Settlement (%)	Chosen for Sequencing	Sequence ID	16S rRNA Reads	Removed After Extractions	Removed After Sequencing
A. cf. bosencei	3499	10	*	SE9658	9560
	3491	20
	3311	20
	3390	33.3333
	3350	40	*	SE9604	19901
	3449	44.4444
	3327	50	*	SE9595	17160
	3486	60	*	SE9655	8325
	3425	66.6667
	3362	70
	3426	77.7778	*	SE9665	8718
	3353	88.8889
A. cf. foliacea	3326	0	*	SE9594	28258
	3356	0	*	SE9605	14013
	3483	0
	3339	0	*	SE9601	22610
	3376	0
	3487	0
	3429	0	*	SE9634	19858
	3443	0
	3393	0	*	SE9616	17116
	3466	0
	3472	0
	3347	50
Aragonite Tiles	3383	0
	3502	0
	3500	0
	3314	0	*	SE9592	1865
	3411	0
	3340	0
	3320	0
	3436	0
	3501	10
	3338	11.1111
	3495	30
	3465	44.4444
H. cf. reinboldii	3505	0	*	SE9661	23270
	3408	0
	3396	11.1111
	3405	20
	3380	22.2222	*	SE9612	27317
	3489	30
	3357	30	*	SE9606	18693
	3497	33.3333
	3358	40	*	SE9607	15202
	3485	50
	3439	60
	3328	63.6364	*	SE9596	18721
L. cf. insipidum	3407	66.6667	*	SE9623	7186
	3403	70
	3351	70
	3418	77.7778	*	SE9627	11844
	3471	80
	3430	80	*	SE9635	7272
	3309	80
	3400	88.8889	*	SE9620	22870
	3325	90
	3341	90
	3424	100	*	SE9632	7336
	3416	100
L. cf. kotschyanum	3417	22.2222	*	SE9626	8508
	3448	30
	3366	30
	3363	50
	3378	50	*	SE9611	12894
	3463	55.5556	*	SE9647	7386
	3415	60	*	SE9625	16514
	3442	60
	3334	60
	3319	70
	3509	80
	3305	90	*	SE9666	5643
L. cf. proliferum	3457	0
	3387	0
	3433	0	*	SE9636	15516
	3412	0
	3352	0
	3493	10
	3479	12.5	*	SE9652	7619
	3475	22.2222	*	SE9651	8371
	3467	30	*	SE9649	6182
	3451	60
	3477	70
	3399	80	*	SE9619	17275
L. cf. pygmaeum	3317	50	*	SE9664	7855
	3377	55.5556
	3427	60
	3504	70	*	SE9660	16053
	3385	80	*	SE9615	13194
	3452	90	*	SE9642	5971
	3461	90
	3508	90
	3404	90
	3409	90
	3329	90
	3440	90.9091	*	SE9639	6654
M. cf. Madagascariensis	3348	0	*	SE9603	8989
	3368	0
	3431	10
	3343	20
	3389	20
	3437	20	*	SE9638	21860
	3480	25	*	SE9653	8199
	3342	27.2727	*	SE9602	12907
	3355	33.3333
	3386	40
	3482	50
	3398	71.4286	*	SE9618	6513
N. cf. fosliei	3371	0	*	SE9609	12099
	3446	20
	3298	25
	3432	40
	3419	50	*	SE9628	11500
	3413	55.5556	*	SE9624	4976
	3455	70	*	SE9645	10725
	3481	70
	3414	70
	3438	77.7778
	3365	90
	3484	90	*	SE9654	5169
P. onkodes	3382	10	*	SE9614	11120
	3494	40
	3308	54.5455
	3369	60
	3464	60	*	SE9648	17361
	3406	66.6667	*	SE9622	10490
	3312	70	*	SE9591	10192
	3295	70
	3374	77.7778
	3402	80
	3335	80	*	SE9598	13282
	3364	80
Porolithon sp.1	3394	20	*	SE9617	8707
	3462	30
	3316	30
	3318	40
	3460	50	*	SE9646	5643
	3401	50	*	SE9621	10742
	3361	50
	3421	60	*	SE9629	17266
	3468	60
	3330	60
	3322	80
	3445	80	*	SE9640	6353
Porolithon sp.2	3453	44.4444	*	SE9643	4270
	3441	50
	3459	50
	3310	60
	3420	60
	3336	80	*	SE9599	17517
	3321	80
	3302	80	*	SE9588	30008
	3474	80	*	SE9650	7081
	3444	90
	3473	90
	3337	100	*	SE9600	16984
Ramicrusta sp.	3450	0	*	SE9641	4208
	3301	10
	3367	10
	3296	11.1111
	3307	20
	3454	22.2222	*	SE9644	11171
	3422	30	*	SE9630	19797
	3423	44.4444	*	SE9631	5976
	3478	50
	3492	50
	3300	70
	3315	90	*	SE9586	7172
Sporolithon sp.	3332	0
	3299	0	*	SE9587	12111
	3379	0
	3458	9.09091
	3469	11.1111
	3304	25	*	SE9590	17027
	3506	30	*	SE9662	8180
	3435	40	*	SE9637	22324
	3297	44.4444
	3346	60
	3391	60
	3360	80	*	SE9608	22222
T. cf. tessellatum	3503	70	*	SE9659	13862
	3470	77.7778
	3372	80
	3488	80	*	SE9656	11843
	3476	80
	3313	80
	3428	80	*	SE9633	11718
	3388	80
	3324	80	*	SE9593	6538
	3349	80
	3447	88.8889
	3333	90	*	SE9597	16692

## Sheet: A. tenuis
CCA Species	Sample ID	Percent Settlement (%)	Chosen for Sequencing	Sequence ID	16S rRNA Reads	Removed After Extractions	Removed After Sequencing
A. cf. bosencei	1064	70	*	SE9211	31510
	1065	80
	1015	80
	1056	81.8182
	939	90	*	SE9166	8771
	1050	90	*	SE9205	22055
	956	90
	894	90	*	SE9148	15385
	923	100
	1074	100
	1062	100	*	SE9209	29483
	1012	100
A. cf. foliacea	959	0
	912	0	*	SE9153	24770
	899	0
	874	10	*	SE9139	15693
	1036	10
	1059	10
	1048	20	*	SE9204	25699
	1052	20
	876	20	*	SE9140	30052
	878	33.3333
	872	40
	865	40	*	SE9136	12488
Aragonite Tiles	1041	0
	1054	0
	992	0
	919	0	*	SE9156	6017
	901	0
	1001	0
	1019	14.2857
	1046	20
	1020	22.2222
	1032	27.2727
	955	30
	884	50
H. cf. reinboldii	951	50	*	SE9171	10411
	968	80
	870	81.8182
	1024	90
	1068	90	*	SE9212	22836
	879	90	*	SE9142	31384
	945	90
	961	90	*	SE9173	43927
	925	100
	1004	100	*	SE9184	23460
	1000	100
	943	100
L. cf. insipidum	1075	70	*	SE9214	10581
	914	80
	896	80
	1031	81.8182
	902	90	*	SE9151	18640
	1022	90	*	SE9192	32731
	1072	100
	967	100
	1045	100	*	SE9202	8764
	922	100
	1044	100	*	SE9201	15642
	938	100
L. cf. kotschyanum	960	88.8889	*	SE9172	20575
	1026	90	*	SE9194	20429
	969	90
	979	90	*	SE9179	16647
	882	90	*	SE9144	34060
	1025	90
	993	100
	909	100
	1040	100
	964	100
	868	100	*	SE9138	19411
	1066	100
L. cf. proliferum	932	28.5714	*	SE9163	18491
	891	30
	1060	50
	949	54.5455
	958	60
	1009	60	*	SE9187	29698
	1037	60	*	SE9198	16604
	989	80	*	SE9183	20762
	991	88.8889
	1071	88.8889
	924	90
	888	100	*	SE9145	52052
L. cf. pygmaeum	988	70	*	SE9182	17008
	981	70
	965	80
	1076	80
	1051	88.8889	*	SE9206	24308
	985	90
	1058	90	*	SE9208	18450
	889	90	*	SE9146	42107
	997	100
	996	100
	1013	100
	1077	100	*	SE9215	29541
M. cf. Madagascariensis	944	0	*	SE9168	16859
	873	10
	978	12.5
	907	20
	942	30	*	SE9167	20911
	930	30	*	SE9161	13082
	966	40	*	SE9174	8011
	972	70
	871	77.7778
	954	77.7778
	1005	90
	948	90.9091	*	SE9170	30076
N. cf. fosliei	928	0	*	SE9159	18839
	941	10
	1043	20
	893	40
	971	66.6667	*	SE9175	25201
	976	70	*	SE9177	13432
	1011	70	*	SE9188	16640
	918	70
	906	80
	1067	88.8889
	987	90	*	SE9181	22950
	917	90
P. onkodes	1023	40	*	SE9193	26212
	1003	40
	957	60
	995	60
	1018	90	*	SE9191	34837
	1073	90	*	SE9213	14808
	929	90	*	SE9160	16680
	952	100
	1021	100
	1008	100	*	SE9186	13619
	1010	100
	998	100
Porolithon sp.1	933	60	*	SE9164	20236
	905	70
	887	80
	1006	90	*	SE9185	21621
	1030	90
	915	90	*	SE9155	27580
	900	90
	1063	90	*	SE9210	17325
	1034	90
	875	100
	1016	100	*	SE9189	17151
	1002	100
Porolithon sp.2	881	60	*	SE9143	28371
	946	70
	1070	80
	910	80
	1079	87.5	*	SE9216	17906
	1027	88.8889	*	SE9195	21688
	1047	90	*	SE9203	22597
	883	90
	1014	90
	892	90
	984	100
	921	100	*	SE9157	44411
Ramicrusta sp.	1039	40	*	SE9199	32878
	999	50
	904	60
	1061	60
	927	66.6667	*	SE9158	39591
	1042	70	*	SE9200	16843
	947	77.7778	*	SE9169	23260
	986	80
	963	80
	926	80
	970	80
	908	90	*	SE9152	34801
Sporolithon sp.	1017	20	*	SE9190	12410
	980	50
	885	50
	953	60
	936	80	*	SE9165	13824
	897	80	*	SE9150	21766
	1029	87.5	*	SE9196	27816
	1007	88.8889
	934	90
	886	90
	1038	90
	877	100	*	SE9141	30001
T. cf. tessellatum	1035	81.8182	*	SE9197	38430
	920	90
	983	90	*	SE9180	23916
	931	90	*	SE9162	16886
	890	100	*	SE9147	21143
	994	100
	903	100
	937	100
	880	100
	1080	100
	990	100
	895	100	*	SE9149	16328

## Sheet: C. aspera
CCA Species	Sample ID	Percent Settlement (%)	Chosen for Sequencing	Sequence ID	16S rRNA Reads	Removed After Extractions	Removed After Sequencing
A. cf. bosencei	1610	0	*	SE9500	13055
	1558	0
	1595	50	*	SE9488	4540
	1581	50	*	SE9480	9174
	1528	57.1429	*	SE9441	17460
	1557	100	*	SE9461	10446
A. cf. foliacea	1550	0	*	SE9456	9967
	1563	0	*	SE9465	14737
	1607	0	*	SE9497	7846
	1535	0	*	SE9446	6800
	1530	0
	1560	0	*	SE9463	11364
Aragonite Tiles	1589	0
	1527	0
	1566	0	*	SE9468	1265
	1539	0
	1591	0
	1546	0
H. cf. reinboldii	1602	0	*			*
	1592	0	*	SE9486	0		*
	1549	0
	1554	0	*			*
	1564	0	*	SE9466	0		*
	1603	20	*	SE9494	5660
L. cf. insipidum	1531	50	*	SE9443	15815
	1548	70	*	SE9455	9717
	1561	70	*	SE9464	4711
	1545	77.7778	*	SE9453	11948
	1590	80
	1519	88.8889	*	SE9435	16457
L. cf. kotschyanum	1615	10	*	SE9502	41352
	1582	10
	1598	16.6667	*	SE9491	3873
	1576	20	*	SE9476	8247
	1569	30	*	SE9471	18696
	1620	77.7778	*	SE9504	20213
L. cf. proliferum	1547	0	*	SE9454	11700
	1571	0	*	SE9472	13576
	1526	0	*	SE9440	30313
	1551	0
	1572	0	*	SE9473	14818
	1514	10	*	SE9430	43013
L. cf. pygmaeum	1536	0	*	SE9447	23417
	1580	0
	1594	0	*	SE9487	11287
	1587	0	*	SE9485	13280
	1516	0	*	SE9432	60006
	1574	0	*	SE9474	19088
M. cf. Madagascariensis	1609	0	*	SE9499	8338
	1573	0
	1524	0	*	SE9438	12192
	1611	0	*	SE9501	9246
	1597	10	*	SE9490	16124
	1584	77.7778	*	SE9482	4194
N. cf. fosliei	1521	0	*	SE9436	56102
	1583	30	*	SE9481	11952
	1585	50	*	SE9483	18043
	1555	77.7778	*	SE9459	21327
	1588	90
	1553	90	*	SE9458	18357
P. onkodes	1605	0	*	SE9495	13824
	1522	0
	1534	0	*	SE9445	22331
	1619	0	*	SE9428	44416
	1596	0	*	SE9489	14758
	1575	0	*	SE9475	13972
Porolithon sp.1	1567	0	*	SE9469	10056
	1529	0	*	SE9442	19384
	1543	0	*	SE9452	9418
	1544	0
	1578	0	*	SE9478	14847
	1518	40	*	SE9434	19335
Porolithon sp.2	1533	0	*	SE9444	27955
	1614	0
	1537	0	*	SE9448	12522
	1577	11.1111	*	SE9477	10561
	1601	40	*	SE9493	9287
	1513	75	*	SE9429	33406
Ramicrusta sp.	1579	0	*	SE9479	5908
	1525	0	*	SE9439	13951
	1608	0	*	SE9498	8158
	1570	0
	1559	0	*	SE9462	13840
	1540	20	*	SE9450	14617
Sporolithon sp.	1523	0	*	SE9437	22479
	1517	0	*	SE9433	30854
	1515	0	*	SE9431	35116
	1538	20	*	SE9449	9497
	1613	70
	1599	90	*	SE9492	21459
T. cf. tessellatum	1552	30	*	SE9457	5076
	1618	40
	1616	50	*			*
	1617	50	*	SE9503	5216
	1565	70	*	SE9467	5353
	1562	80	*			*

## Sheet: C. furcata
CCA Species	Sample ID	Percent Settlement (%)	Chosen for Sequencing	Sequence ID	16S rRNA Reads	Removed After Extractions	Removed After Sequencing
A. cf. bosencei	2212	90	*	SE9425	25414
	2163	100	*	SE9381	29326
	2179	100	*	SE9396	39906
A. cf. foliacea	2196	0	*	SE9410	24971
	2201	0	*	SE9414	40522
	2213	20	*	SE9426	19499
Aragonite Tiles	2199	0
	2162	0	*	SE9380	19957
	2180	20
H. cf. reinboldii	2167	90	*	SE9385	19563
	2161	90	*	SE9379	51156
	2192	100	*	SE9406	41171
L. cf. insipidum	2166	30	*	SE9384	32540
	2181	70	*	SE9397	30843
	2194	100	*	SE9408	15864
L. cf. kotschyanum	2214	80	*	SE9427	35467
	2168	100	*	SE9386	33223
	2211	100	*	SE9424	99119
L. cf. proliferum	2208	0	*	SE9421	33985
	2206	90	*	SE9419	33443
	2164	100	*	SE9382	40725
L. cf. pygmaeum	2193	70	*	SE9407	23564
	2190	70	*	SE9404	61698
	2173	90	*	SE9390	48028
M. cf. Madagascariensis	2202	90	*	SE9415	40549
	2197	100	*	SE9411	34071
	2174	100	*	SE9391	29056
N. cf. fosliei	2205	100	*	SE9418	27701
	2200	100	*	SE9413	23335
	2187	100	*	SE9402	10974
P. onkodes	2198	10	*	SE9412	73138
	2172	20	*	SE9389	29757
	2178	100	*	SE9395	22995
Porolithon sp.1	2165	18.1818	*	SE9383	37268
	2185	70	*	SE9401	41667
	2175	88.8889	*	SE9392	54795
Porolithon sp.2	2195	72.7273	*	SE9409	13547
	2209	88.8889	*	SE9422	17964
	2184	100	*	SE9400	27326
Ramicrusta sp.	2182	100	*	SE9398	32521
	2188	100	*	SE9403	29565
	2183	100	*	SE9399	44467
Sporolithon sp.	2171	90	*	SE9388	43402
	2176	100	*	SE9393	19233
	2207	100	*	SE9420	89447
T. cf. tessellatum	2204	88.8889	*	SE9417	14766
	2177	100	*	SE9394	35168
	2191	100	*	SE9405	15034

## Sheet: D. favus
CCA Species	Sample ID	Percent Settlement (%)	Chosen for Sequencing	Sequence ID	16S rRNA Reads	Removed After Extractions	Removed After Sequencing
A. cf. bosencei	344	50
	309	50	*	SE9242	23193
	295	60	*	SE9241	21121
	405	60
	237	66.6667
	340	70	*	SE9255	12246
	412	72.7273
	350	81.8182
	419	81.8182	*	SE9293	32899
	233	85.7143
	377	88.8889
	383	90	*	SE9273	14126
A. cf. foliacea	363	0
	361	0	*	SE9262	42643
	260	0
	397	0	*	SE9280	37523
	330	0
	358	0
	401	0
	242	0
	331	0
	395	10	*	SE9279	30983
	381	10	*	SE9272	49591
	399	12.5	*	SE9282	39840
Aragonite Tiles	220	0
	225	0
	320	0
	418	0
	266	0
	265	0
	353	0	*	SE9260	1592
	298	0
	251	0
	318	0
	267	0
	385	11.1111
H. cf. reinboldii	375	0	*	SE9269	28687
	259	11.1111
	347	50
	368	66.6667	*	SE9265	21660
	345	77.7778
	394	80	*	SE9278	54131
	219	80
	370	80
	272	80
	262	88.8889	*	SE9228	23576
	274	90
	391	90	*	SE9275	41514
L. cf. insipidum	369	20	*	SE9266	51699
	218	27.2727
	299	27.2727	*	SE9259	49140
	352	27.2727
	284	30
	307	40
	351	40
	292	50	*	SE9239	23550
	294	50
	338	72.7273	*	SE9253	14923
	355	88.8889
	372	100	*	SE9267	7843
L. cf. kotschyanum	376	10	*	SE9270	34084
	413	60	*	SE9289	28883
	359	60
	366	62.5	*	SE9263	21793
	268	66.6667
	280	70
	390	70	*	SE9274	44274
	288	77.7778
	247	87.5
	253	87.5
	310	90
	287	100	*	SE9236	43356
L. cf. proliferum	277	0	*	SE9231	48948
	396	10
	402	11.1111
	323	20	*	SE9246	9240
	422	33.3333
	258	36.3636
	241	40	*	SE9221	37218
	371	40
	424	50	*	SE9295	56744
	221	50
	356	88.8889
	329	100	*	SE9250	22897
L. cf. pygmaeum	425	0	*	SE9296	36388
	263	10
	387	10
	333	20	*	SE9251	18650
	232	22.2222
	337	30
	398	40	*	SE9281	31628
	230	50
	408	50	*	SE9286	39772
	348	50
	286	60
	293	75	*	SE9240	13007
M. cf. Madagascariensis	254	66.6667
	423	66.6667	*	SE9294	32087
	336	71.4286	*	SE9252	7714
	226	71.4286	*	SE9217	11453
	429	72.7273
	306	77.7778
	231	80	*	SE9218	0		*
	313	85.7143
	384	88.8889
	315	100
	417	100
	317	100	*	SE9244	5132
N. cf. fosliei	246	0
	248	0	*	SE9223	32886
	342	10	*	SE9257	32372
	319	30
	223	33.3333
	235	40
	325	40	*	SE9248	29649
	300	60
	289	71.4286	*	SE9237	11095
	432	80
	415	90	*	SE9291	33086
	334	100
P. onkodes	227	0
	273	0
	339	0	*	SE9254	20173
	217	0
	240	0
	360	0
	392	0	*	SE9276	30246
	244	0
	228	0
	278	18.1818	*	SE9232	29692
	407	88.8889	*	SE9285	28927
	279	100	*	SE9233	26073
Porolithon sp.1	341	0	*	SE9256	20218
	316	0
	301	10
	281	18.1818	*	SE9234	12775
	321	20
	332	20
	256	30
	326	40	*	SE9249	7473
	349	60
	343	80	*	SE9258	7384
	373	90	*	SE9268	20397
	304	90
Porolithon sp.2	291	0	*	SE9238	9964
	303	40
	354	54.5455	*	SE9261	29709
	427	58.3333
	308	66.6667
	346	70
	249	70	*	SE9224	30578
	234	72.7273	*
	414	77.7778	*	SE9290	58295
	403	80
	386	100
	393	100	*	SE9277	25917
Ramicrusta sp.	410	18.1818	*	SE9288	19955
	229	22.2222
	269	22.2222
	416	36.3636	*	SE9292	13291
	400	40
	245	50
	264	50	*	SE9229	15120
	290	70
	224	77.7778
	367	85.7143	*	SE9264	12681
	302	90
	239	100	*	SE9220	18035
Sporolithon sp.	282	0	*	SE9235	41142
	296	0
	261	11.1111
	252	40	*	SE9226	7188
	311	40
	431	45.4545
	250	66.6667	*	SE9225	32068
	382	66.6667
	389	72.7273
	379	80	*	SE9271	14715
	428	90
	238	100	*	SE9219	42996
T. cf. tessellatum	324	40	*	SE9247	29973
	257	45.4545
	255	50	*	SE9227	13508
	365	70
	283	75
	409	80	*	SE9287	33742
	312	90
	406	100	*	SE9284	43538
	297	100
	421	100
	322	100	*	SE9245	42359
	270	100

## Sheet: E. aspera
CCA Species	Sample ID	Percent Settlement (%)	Chosen for Sequencing	Sequence ID	16S rRNA Reads	Removed After Extractions	Removed After Sequencing
A. cf. bosencei	1776	44.4444	*	SE9367	36828
	1758	50
	1740	60		SE9353	16177
	1804	75	*
	1830	80	*
	1759	80		SE9363	15775
	1765	80	*
	1622	80
	1766	100
	1680	100
	1744	100	*	SE9355	13284
	1820	100
A. cf. foliacea	1816	0	*	SE9308	40234
	1662	0
	1649	0	*
	1712	0		SE9343	44201
	1797	0
	1818	0		SE9309	35010
	1672	0	*
	1746	0	*	SE9356	28199
	1637	0
	1699	0	*	SE9335	28869
	1729	0
	1686	40
Aragonite Tiles	1657	0
	1641	0
	1713	0
	1779	0
	1822	0
	1669	0
	1633	0
	1742	0
	1714	0	*	SE9344	21364
	1813	0
	1650	0
	1697	10
H. cf. reinboldii	1624	22.2222	*	SE9311	26123
	1715	30
	1671	44.4444		SE9326	46345
	1639	66.6667	*
	1773	70	*
	1775	70
	1681	70	*	SE9330	33795
	1629	70
	1718	80		SE9345	11159
	1648	80
	1730	80
	1720	88.8889	*	SE9346	33029
L. cf. insipidum	1679	44.4444	*	SE9329	21476
	1685	50
	1647	60		SE9317	29734
	1800	80	*
	1770	80
	1670	81.8182	*	SE9325	9567
	1655	87.5	*
	1827	90		SE9299	26205
	1787	90
	1653	90
	1676	90
	1806	100	*	SE9378	33783
L. cf. kotschyanum	1661	40	*	SE9321	19509
	1724	40
	1754	60		SE9360	28386
	1821	66.6667
	1789	70	*
	1788	77.7778	*	SE9371	9377
	1731	80	*
	1645	100
	1780	100		SE9369	8928
	1733	100
	1764	100	*	SE9365	11586
	1737	100
L. cf. proliferum	1801	0	*	SE9375	38605
	1760	40
	1834	40
	1703	40		SE9337	21579
	1644	50	*
	1652	50	*
	1803	57.1429	*	SE9376	78101
	1708	80
	1747	80
	1684	90		SE9331	40290
	1658	90
	1632	100	*	SE9313	25875
L. cf. pygmaeum	1704	0	*	SE9338	41712
	1719	10
	1709	27.2727
	1689	30	*	SE9332	32713
	1743	30
	1796	40	*
	1710	55.5556	*	SE9341	31519
	1774	60
	1793	60
	1805	60		SE9377	36745
	1763	80
	1809	100	*	SE9306	32918
M. cf. Madagascariensis	1656	30	*	SE9318	28100
	1636	54.5455
	1706	55.5556		SE9339	20324
	1814	62.5		SE9310	20207
	1828	66.6667	*
	1790	70	*
	1792	70	*	SE9373	19530
	1761	77.7778
	1823	87.5
	1631	88.8889
	1707	100	*	SE9340	12505
	1691	100
N. cf. fosliei	1682	0
	1771	0
	1726	0	*	SE9350	14968
	1825	0		SE9303	33712
	1665	30
	1692	70	*
	1832	70	*	SE9305	24816
	1798	70	*
	1836	80
	1667	88.8889		SE9323	35523
	1802	100
	1791	100	*	SE9372	56851
P. onkodes	1786	0
	1829	0	*
	1698	0		SE9334	50212
	1651	0
	1623	0	*
	1721	0		SE9347	42073
	1635	0	*
	1701	0		SE9336	27943
	1690	0	*
	1833	80		SE9302	47367
	1783	90		SE9370	30372
	1769	100	*	SE9366	48235
Porolithon sp.1	1677	20	*	SE9327	37303
	1675	50
	1819	70		SE9298	3458		*
	1748	80	*	SE9357	80467
	1646	80	*
	1625	90
	1687	90	*
	1642	90
	1817	90		SE9304	33252
	1621	100
	1688	100
	1678	100	*	SE9328	36059
Porolithon sp.2	1627	10	*	SE9312	30092
	1628	33.3333
	1711	40		SE9342	43754
	1767	55.5556
	1716	60	*
	1668	66.6667	*	SE9324	24131
	1782	70	*
	1666	80
	1794	80		SE9374	18770
	1812	80
	1674	87.5
	1750	90	*	SE9358	23940
Ramicrusta sp.	1640	60	*	SE9315	23412
	1736	66.6667
	1734	77.7778		SE9351	28689
	1693	80
	1762	88.8889	*	SE9364	25623
	1732	88.8889	*
	1751	90		SE9359	28262
	1738	90
	1663	90	*
	1795	90
	1815	100
	1660	100	*	SE9320	25690
Sporolithon sp.	1741	40	*	SE9354	72619
	1749	66.6667
	1643	70		SE9316	36357
	1831	80	*	SE9300	28845
	1634	90	*
	1694	90	*	SE9333	38852
	1739	100
	1630	100
	1781	100
	1728	100
	1824	100	*	SE9307	42615
	1784	100
T. cf. tessellatum	1725	11.1111	*	SE9349	23847
	1700	60
	1756	70		SE9362	26882
	1777	77.7778		SE9368	45428
	1654	88.8889	*
	1659	90		SE9319	46964
	1695	90	*
	1768	90
	1807	90	*
	1696	100
	1722	100
	1664	100	*	SE9322	39869

## Sheet: F. fungites
CCA Species	Sample ID	Percent Settlement (%)	Chosen for Sequencing	Sequence ID	16S rRNA Reads	Removed After Extractions	Removed After Sequencing
A. cf. bosencei	2887	0
	3020	0
	2886	0	*	SF0001	24425
	3035	0
	2974	0
	2873	0	*	SE9996	23157
	3047	0
	2931	0
	3004	10	*	SF0050	21262
	2934	18.1818	*	SF0018	12100
	3007	22.2222
	3013	66.6667	*	SF0055	19015
A. cf. foliacea	2921	0
	2937	0	*	SF0020	25118
	3056	0
	2996	0	*	SF0045	26549
	2876	0
	2871	0
	3017	0	*	SF0056	17269
	3041	0
	2939	0
	3027	0	*	SF0059	33222
	3011	0	*	SF0053	16423
	2993	0
Aragonite Tiles	3040	0
	2889	0
	3024	0
	3009	0
	3059	0
	2917	0
	2951	0	*	SF0024	24756
	2892	0
	3058	0
	2888	0
	2990	0
	2919	0
H. cf. reinboldii	2982	0
	2973	0
	3036	0		SF0007	18720
	2991	0		SF0070	14191
	2944	0		SF0036	36715
	2968	0
	3076	0		SF0019	16585
	3015	0
	3071	0
	2997	0
	2965	0
	2930	0		SF0003	14408
L. cf. insipidum	3063	0
	3065	0		SE9992	14149
	2906	0	*	SF0008	18523
	3077	0	*
	2979	0	*	SF0029	11365
	2865	0
	2935	0	*
	2902	0		SF0025	21605
	2905	0
	2881	0
	2874	10
	2897	11.1111	*	SF0006	10291
L. cf. kotschyanum	3026	0
	2866	0	*
	2907	0	*	SF0005	18941
	2950	0
	2962	0	*
	3028	0		SF0038	17010
	2978	0		SF0047	32134
	2953	0	*	SF0026	18913
	3053	0
	3037	0
	3033	10
	2901	11.1111	*	SF0035	26556
L. cf. proliferum	2952	0
	2896	0		SF0051	27156
	2900	0	*
	2903	0
	3046	0
	2981	10	*	SE9997	12743
	3000	10	*	SF0028	22202
	2954	14.2857	*	SE9995	19911
	2947	20
	3006	20
	2945	22.2222
	2977	37.5	*	SF0015	16773
L. cf. pygmaeum	2938	0
	3005	0	*	SF0016	40457
	2924	0
	2922	0	*	SF0009	14079
	2933	0		SF0049	16188
	2877	12.5	*
	2958	12.5	*	SF0027	25754
	2870	28.5714	*
	3069	33.3333
	2971	33.3333
	2890	37.5		SF0067	22735
	2918	50	*
M. cf. Madagascariensis	3029	0
	2925	0	*	SF0040	19214
	3045	0
	2908	0	*
	3003	0	*
	2966	0		SF0064	11496
	2956	0	*	SF0000	13802
	3030	0		SF0068	18484
	3051	0
	2985	0
	3064	0	*
	2999	30		SF0022	7514
N. cf. fosliei	3068	0
	2986	0	*	SF0039	26104
	3078	0
	2927	10
	2911	12.5	*
	3050	20	*
	2885	30	*
	3072	33.3333	*	SF0063	28924
	2899	37.5
	3032	37.5		SF0048	24518
	2875	50		SF0031	28697
	2948	62.5	*	SF0034	20212
P. onkodes	2910	0		SF0052	15573
	3025	0		SE9994	12838
	3044	0	*
	3054	0
	2923	0		SF0042	27701
	2967	12.5	*
	2883	14.2857	*
	2878	20	*
	2980	25	*	SF0041	21697
	3048	50	*
	2957	62.5		SF0013	29885
	2994	100	*
Porolithon sp.1	3010	0	*
	2868	0	*	SF0014	21718
	3042	0
	2895	0
	2989	0	*
	2946	0		SF0032	33204
	3067	0
	2987	0		SF0012	27653
	2988	0	*	SF0054	26225
	2963	0
	2914	14.2857	*
	2872	42.8571		SF0023	19047
Porolithon sp.2	2943	0
	2984	0	*
	3031	0
	2869	0		SF0030	23535
	2920	0		SF0011	49962
	3008	0
	3052	0		SF0004	10429
	3049	0	*
	2879	0		SF0021	20244
	3001	14.2857	*	SF0033	12719
	2969	36.3636	*
	2976	70	*
Ramicrusta sp.	3055	0
	2961	0
	2972	0		SF0061	16621
	2964	0	*
	2912	0	*
	3073	0
	2898	0	*
	2891	0		SE9998	23167
	2941	0	*	SF0037	19855
	2975	0	*	SF0062	18979
	3070	0
	3074	37.5		SF0043	15956
Sporolithon sp.	2932	0
	2915	0	*
	3057	0		SF0065	19902
	2940	0
	3014	0
	2970	0	*
	2983	0		SF0046	26033
	2913	0	*	SE9991	31319
	3012	16.6667	*	SF0060	46724
	2942	16.6667
	2904	20
	2949	20	*	SE9999	31016
T. cf. tessellatum	3002	0
	2884	0
	3060	0	*	SF0069	20191
	2959	0
	3016	14.2857
	2916	14.2857		SF0010	25423
	2998	33.3333	*
	2864	37.5	*
	3043	57.1429	*	SE9990	20278
	3066	62.5		SE9993	27905
	2926	80
	2882	80	*	SF0066	25856

## Sheet: G. favulus
CCA Species	Sample ID	Percent Settlement (%)	Chosen for Sequencing	Sequence ID	16S rRNA Reads	Removed After Extractions	Removed After Sequencing
A. cf. bosencei	1377	0	*	SE9726	10261
	1416	20
	1367	22.2222
	1472	22.2222
	1308	33.3333	*	SE9712	12798
	1395	40	*	SE9687	11347
	1464	60	*	SE9736	11583
	1372	66.6667
	1438	80
	1423	80
	1435	87.5
	1502	90	*	SE9745	15381
A. cf. foliacea	1471	0
	1305	0
	1425	0	*	SE9702	13806
	1500	0
	1344	0	*	SE9671	28030
	1387	0		SE9683	19354
	1373	0
	1314	0	*
	1484	0	*	SE9739	17357
	1508	0
	1360	0
	1363	0	*	SE9676	7524
Aragonite Tiles	1300	0
	1304	0
	1391	0		SE9685	26865
	1331	0
	1469	0	*
	1505	0
	1399	0
	1323	0
	1487	0
	1454	0
	1421	0
	1434	0
H. cf. reinboldii	1307	0	*
	1333	0		SE9667	12128
	1378	11.1111
	1402	11.1111
	1475	12.5
	1417	20	*	SE9698	9574
	1322	30	*	SE9718	12638
	1392	50	*	SE9686	9262
	1368	50
	1512	50
	1501	50
	1343	55.5556	*	SE9670	12861
L. cf. insipidum	1299	12.5	*	SE9707	13762
	1353	30
	1342	30
	1415	40
	1455	50
	1429	50	*	SE9703	6212
	1316	60	*	SE9716	9547
	1498	60
	1347	62.5	*	SE9672	20583
	1388	66.6667
	1482	70
	1329	71.4286	*	SE9720	5397
L. cf. kotschyanum	1488	0	*	SE9741	11706
	1459	50
	1359	50
	1369	50
	1414	55.5556
	1375	66.6667	*	SE9725	7540
	1462	75	*	SE9735	6952
	1418	80	*	SE9699	11638
	1403	100
	1511	100
	1351	100
	1422	100	*	SE9701	6096
L. cf. proliferum	1441	0
	1306	11.1111	*	SE9711	9427
	1466	20
	1349	25
	1442	30
	1327	33.3333	*	SE9719	15284
	1412	40	*	SE9696	34028
	1460	50	*	SE9734	31259
	1311	50
	1340	71.4286
	1407	88.8889
	1352	100	*	SE9674	9871
L. cf. pygmaeum	1483	0
	1401	0		SE9691	13548
	1448	0	*
	1390	0		SE9684	31109
	1468	0
	1465	0	*
	1335	0
	1447	0
	1426	0
	1394	10	*	SE9727	12354
	1491	10	*	SE9742	19417
	1301	20	*	SE9708	13140
M. cf. Madagascariensis	1405	14.2857	*	SE9693	12462
	1467	22.2222
	1439	25
	1385	25
	1318	30
	1370	33.3333	*	SE9677	30572
	1303	33.3333	*	SE9710	10556
	1330	50	*	SE9721	10675
	1480	55.5556
	1419	66.6667
	1509	88.8889
	1437	100	*	SE9706	9261
N. cf. fosliei	1366	11.1111	*	SE9723	8386
	1444	20
	1315	30
	1334	37.5
	1477	44.4444
	1409	44.4444	*	SE9695	21177
	1312	50
	1341	50	*	SE9669	5644
	1309	60	*	SE9713	5448
	1450	60
	1411	70
	1496	80	*	SE9744	8361
P. onkodes	1397	0	*	SE9689	10922
	1499	0
	1358	0
	1420	0	*	SE9700	10743
	1396	0		SE9688	12310
	1404	0		SE9692	16331
	1321	0	*
	1497	0
	1449	0	*
	1486	20
	1379	20
	1503	50	*	SE9746	20536
Porolithon sp.1	1393	0
	1457	0	*	SE9733	9116
	1297	0
	1446	10
	1332	11.1111
	1443	20	*	SE9728	10901
	1355	20	*	SE9722	10475
	1320	40	*	SE9717	26836
	1504	40
	1492	60
	1362	60
	1350	80	*	SE9673	32839
Porolithon sp.2	1445	0	*	SE9729	10952
	1298	10
	1410	10
	1433	10
	1431	30
	1452	40	*	SE9730	11256
	1310	40	*	SE9714	21907
	1453	50	*	SE9731	17184
	1326	60
	1339	66.6667
	1510	75
	1476	80	*	SE9737	19486
Ramicrusta sp.	1506	0
	1456	0	*	SE9732	7524
	1348	20
	1440	22.2222
	1325	60
	1313	60	*	SE9715	5208
	1507	70	*	SE9747	13570
	1381	75	*	SE9679	27491
	1493	77.7778
	1361	80
	1494	80
	1380	90	*	SE9678	7762
Sporolithon sp.	1461	11.1111
	1485	11.1111	*	SE9740	27215
	1354	12.5
	1324	20
	1436	50	*	SE9705	9217
	1336	60	*	SE9668	4766
	1490	60	*
	1356	70	*	SE9675	8135
	1319	70
	1427	70
	1389	80
	1386	88.8889	*	SE9682	10148
T. cf. tessellatum	1382	55.5556	*	SE9680	5110
	1383	60
	1473	62.5
	1479	70
	1374	71.4286	*	SE9724	7771
	1428	77.7778
	1430	80	*	SE9704	5399
	1481	80
	1478	85.7143	*	SE9738	36258
	1400	88.8889
	1364	90
	1413	100	*	SE9697	15143

## Sheet: L. corymbosa
CCA Species	Sample ID	Percent Settlement (%)	Chosen for Sequencing	Sequence ID	16S rRNA Reads	Removed After Extractions	Removed After Sequencing
A. cf. bosencei	3197	10	*	SE9760	18882
	3177	10
	3229	10
	3126	20	*	SE9800	21851
	3167	20
	3081	30	*	SE9774	13432
	3193	40	*	SE9757	8919
	3084	50
	3226	60	*	SE9765	10083
	3184	60
	3164	60
	3288	60
A. cf. foliacea	3152	0
	3091	0
	3216	0
	3172	0
	3249	0	*	SE9772	19565
	3237	0	*	SE9766	17543
	3270	0
	3138	10	*	SE9752	40746
	3139	10	*	SE9803	26587
	3234	10
	3161	30	*	SE9754	17838
	3141	30
Aragonite Tiles	3173	0
	3204	0
	3284	0
	3154	0
	3246	0	*	SE9770	2398
	3203	0
	3114	0
	3130	0
	3224	0
	3180	0
	3228	0
	3264	0
H. cf. reinboldii	3290	20
	3265	20	*	SE9779	17640
	3098	20
	3123	30
	3082	30
	3239	60	*	SE9767	17852
	3178	60	*	SE9811	16803
	3220	66.6667	*	SE9817	8058
	3093	70
	3294	70
	3245	80
	3281	90	*	SE9785	18017
L. cf. insipidum	3200	20	*	SE9762	9485
	3151	20
	3100	20
	3109	20
	3136	30
	3254	50	*	SE9820	14975
	3134	60	*	SE9802	13999
	3215	60	*	SE9816	20524
	3227	70
	3292	70
	3181	80
	3250	90	*	SE9773	11955
L. cf. kotschyanum	3247	0	*	SE9771	3172
	3221	10
	3291	20
	3268	20
	3261	22.2222
	3097	40	*	SE9791	11972
	3101	50	*	SE9793	8954
	3117	50	*	SE9751	10172
	3285	70
	3199	81.8182
	3156	90	*	SE9753	11409
	3105	90
L. cf. proliferum	3198	0
	3110	0	*	SE9749	10780
	3217	10
	3165	40
	3262	50	*	SE9778	17697
	3096	50
	3188	55.5556	*	SE9814	14227
	3171	70	*	SE9809	29451
	3112	80
	3251	80
	3160	90
	3259	100	*	SE9777	17793
L. cf. pygmaeum	3083	0
	3273	0	*	SE9782	5399
	3133	0
	3124	0
	3143	10	*	SE9804	6075
	3089	10
	3113	20	*	SE9750	15212
	3125	20	*	SE9799	13697
	3131	30
	3207	30
	3127	40
	3271	63.6364	*	SE9780	8774
M. cf. Madagascariensis	3115	20
	3153	50
	3103	60
	3279	70	*	SE9824	6595
	3155	70
	3287	80	*	SE9827	11665
	3090	80	*	SE9788	14346
	3187	90	*	SE9795	5098
	3163	90
	3080	90
	3146	100
	3208	100	*	SE9763	9110
N. cf. fosliei	3137	0
	3135	0
	3240	0	*	SE9768	19130
	3185	0
	3129	0
	3242	40	*	SE9818	4537
	3189	40	*	SE9755	14538
	3192	40	*	SE9815	10188
	3175	80
	3111	80
	3252	80
	3272	90	*	SE9781	12660
P. onkodes	3119	0		SE9796	16503
	3213	0	*
	3293	0
	3219	0
	3085	0	*
	3278	0
	3283	0		SE9786	7651
	3087	20	*	SE9784	16757
	3128	20	*	SE9801	13086
	3233	40
	3183	40
	3186	80	*	SE9813	14035
Porolithon sp.1	3253	0
	3142	0	*	SE9828	24179
	3260	0
	3214	0
	3162	20
	3106	20	*	SE9794	16431
	3282	20	*	SE9826	35365
	3108	20
	3121	30	*	SE9798	13303
	3147	30
	3241	50
	3099	70	*	SE9792	14151
Porolithon sp.2	3132	10
	3255	10	*	SE9775	11175
	3238	10
	3277	20
	3274	20	*
	3107	20
	3244	20		SE9769	6279
	3150	22.2222	*	SE9807	10980
	3280	30	*	SE9825	12550
	3168	44.4444
	3232	60
	3174	70	*	SE9810	7227
Ramicrusta sp.	3195	18.1818	*	SE9758	13341
	3170	30
	3190	60
	3086	60	*	SE9748	10435
	3276	60
	3179	70	*	SE9761	7476
	3205	70
	3118	70
	3258	80	*	SE9821	3813
	3225	90
	3256	90
	3275	100	*	SE9783	6918
Sporolithon sp.	3269	30	*	SE9823	47668
	3116	80
	3149	88.8889	*	SE9806	10522
	3196	90	*	SE9759	5145
	3088	90
	3267	90	*
	3201	90
	3159	90	*	SE9808	15831
	3079	100
	3176	100
	3209	100	*
	3211	100		SE9764	28673
T. cf. tessellatum	3166	0
	3289	0	*	SE9787	6945
	3157	30
	3095	60	*	SE9790	7355
	3095	60	*	SE9822	6862
	3243	70	*	SE9819	5425
	3094	70
	3102	70
	3263	80	*
	3194	90
	3202	90
	3158	90
	3145	100	*	SE9805	20128

## Sheet: M. aequituberclata
CCA Species	Sample ID	Percent Settlement (%)	Chosen for Sequencing	Sequence ID	16S rRNA Reads	Removed After Extractions	Removed After Sequencing
A. cf. bosencei	1102	0
	1166	0	*	SF0098	24542
	1146	0
	1114	0
	1239	10
	1176	10	*	SF0101	13783
	1274	20	*	SF0136	12164
	1086	40	*	SF0073	28418
	1108	40
	1226	80
	1170	80
	1162	90	*	SF0095	34189
A. cf. foliacea	1111	0	*	SF0080	34816
	1121	0
	1224	0
	1252	0	*	SF0130	22326
	1267	0
	1284	0	*	SF0142	14407
	1222	0
	1263	0
	1260	0	*	SF0134	13720
	1285	0
	1095	0	*	SF0076	18593
	1228	0
Aragonite Tiles	1197	0
	1195	0
	1143	0
	1120	0
	1234	0
	1293	0	*	SF0148	3058
	1160	0
	1208	0
	1265	0
	1242	0
	1286	0
	1240	0
H. cf. reinboldii	1087	0
	1287	22.2222	*	SF0143	22651
	1255	30
	1091	40
	1180	60
	1190	60	*	SF0108	35833
	1189	63.6364	*	SF0107	22273
	1152	70	*	SF0093	15800
	1204	80
	1193	88.8889
	1191	90
	1254	90	*	SF0131	14860
L. cf. insipidum	1219	30	*	SF0118	14854
	1202	60
	1248	60
	1215	60
	1088	70	*	SF0074	25669
	1216	77.7778	*	SF0117	11051
	1159	80
	1098	80	*	SF0078	26419
	1158	80
	1283	100
	1221	100
	1184	100	*	SF0105	11160
L. cf. kotschyanum	1236	50	*	SF0124	6772
	1099	60
	1187	66.6667
	1281	72.7273
	1256	80	*	SF0132	10922
	1230	81.8182	*	SF0122	13982
	1093	81.8182
	1194	88.8889	*	SF0110	22545
	1084	88.8889
	1241	90
	1227	90
	1291	100	*	SF0146	10079
L. cf. proliferum	1094	0
	1141	0
	1101	0
	1188	0	*	SF0106	22303
	1169	0
	1273	0	*	SF0135	25238
	1271	0
	1261	0
	1100	10	*	SF0079	19510
	1229	10	*	SF0121	81898
	1205	20
	1295	30	*	SF0150	19165
L. cf. pygmaeum	1175	0
	1149	0
	1110	0
	1212	0	*	SF0114	45296
	1247	0
	1115	0	*	SF0082	24841
	1233	0
	1294	0	*	SF0149	19307
	1225	9.09091	*	SF0120	37324
	1164	10
	1238	10
	1292	10	*	SF0147	29254
M. cf. Madagascariensis	1151	33.3333	*	SF0092	14148
	1124	40
	1182	60
	1201	63.6364
	1277	70	*	SF0139	23160
	1290	77.7778	*	SF0145	20360
	1249	80	*	SF0127	12705
	1131	80
	1262	80
	1272	90
	1167	100	*
	1139	100		SF0088	17434
N. cf. fosliei	1104	0
	1128	0
	1181	0	*	SF0104	26331
	1147	0
	1183	0
	1235	10	*	SF0123	23519
	1083	50	*	SF0071	30525
	1280	63.6364	*	SF0141	6858
	1217	63.6364
	1198	70
	1206	80
	1251	90	*	SF0129	12464
P. onkodes	1153	0
	1144	0
	1269	0
	1096	0
	1117	0	*	SF0083	37355
	1123	0
	1134	0
	1245	0	*	SF0126	24191
	1296	22.2222	*	SF0151	21209
	1122	70
	1092	80	*	SF0075	35499
	1244	100	*	SF0125	21567
Porolithon sp.1	1213	0	*	SF0115	11203
	1107	0
	1156	0
	1218	0
	1203	0
	1177	30	*	SF0102	22408
	1150	55.5556	*	SF0091	9334
	1276	60	*	SF0138	15159
	1105	60
	1118	60
	1090	70
	1223	70	*	SF0119	34415
Porolithon sp.2	1207	0	*	SF0112	31093
	1200	0
	1145	10
	1138	20
	1097	50	*	SF0077	23318
	1085	50	*	SF0072	24652
	1089	50
	1165	70	*	SF0097	21280
	1199	88.8889
	1266	90
	1148	100
	1289	100	*	SF0144	49606
Ramicrusta sp.	1178	10	*	SF0103	22733
	1161	10
	1157	16.6667
	1126	20
	1081	20
	1135	22.2222	*	SF0087	26792
	1119	30
	1140	30	*	SF0089	19326
	1275	50	*	SF0137	13809
	1103	50
	1116	50
	1192	100	*	SF0109	35458
Sporolithon sp.	1137	0
	1127	0	*	SF0084	48449
	1179	0
	1155	0	*	SF0094	46159
	1220	0
	1136	0
	1279	10	*	SF0140	16950
	1130	10
	1214	30	*	SF0116	6276
	1232	30
	1186	30
	1168	40	*	SF0099	10920
T. cf. tessellatum	1210	0
	1211	0	*	SF0113	15574
	1209	0
	1270	36.3636
	1174	60
	1142	80	*	SF0090	14351
	1113	81.8182	*	SF0081	10521
	1288	88.8889
	1133	88.8889	*	SF0086	18392
	1243	90
	1257	90		SF0133	11603
	1253	100	*

[truncated: 4 more sheets: M. elephantotus, P. daedalea, P. lobata, P. sinensis]
